# Supplementary material for: RNA sequencing analysis revealed differentially expressed genes and their functional annotation in porcine longissimus dorsi muscle affected by dietary lysine restriction
Source: Front Vet Sci. 2023 Nov 8;10:1233292. doi: 10.3389/fvets.2023.1233292 (PMC10668494; doi:10.3389/fvets.2023.1233292)
Supplement: Supplementary file 1 [file Table_1.XLS]

## Sheet: Suppl Table S1
Supplementary Table S1. The differentially expressed genes (DEGs) in the skeletal muscle of growing pigs fed a lysine restricted diet1,2
Gene Name/ID	Gene Description	Ensembl ID	Log₂ Fold Change	Fold Change	p-value	FDR p-value
KRT74	keratin 74	ENSSSCG00000028334	8.47543	355.925	1.53577e-05	0.00806633
PRR9	proline rich 9	ENSSSCG00000046524	8.32173	319.956	1.60345e-05	0.00806633
LOC100516036	keratin, type I cuticular Ha3-II	ENSSSCG00000021755	7.99947	255.907	4.14355e-05	0.0149386
KRT82	keratin 82	ENSSSCG00000000235	7.58123	191.504	0.00010371	0.0260863
LOC100624997	keratin-associated protein 26-1		7.31721	159.477	0.000136549	0.0323836
LOC106507258	keratin, type II cuticular Hb6	ENSSSCG00000025597	7.24566	151.762	0.000195945	0.0413634
LOC100523670	keratin, type II microfibrillar, component 7C	ENSSSCG00000000239	7.22579	149.685	2.15784e-06	0.00170582
LOC110256006	keratin-associated protein 16-1		7.17178	144.185	0.000180813	0.0400225
LOC106506651	keratin, type II cytoskeletal 71	ENSSSCG00000000247	6.87736	117.569	1.07549e-07	0.00025506
KRT31	keratin 31	ENSSSCG00000021668	6.83293	114.003	7.78882e-06	0.0044587
KRT25	keratin 25	ENSSSCG00000017464	6.61425	97.9689	3.06297e-08	0.000106841
KRT33A	keratin 33A	ENSSSCG00000030350	6.30802	79.2324	3.12031e-05	0.0124898
IBSP	integrin binding sialoprotein	ENSSSCG00000009219	6.27778	77.5889	3.40539e-07	0.000434869
LOC106508044	keratin-associated protein 12-1-like	ENSSSCG00000037222	6.19813	73.4217	6.81401e-05	0.0191728
KRT27	keratin 27	ENSSSCG00000017462	6.16175	71.5931	9.57361e-07	0.000882953
S100A3	S100 calcium binding protein A3	ENSSSCG00000006579	6.08535	67.9006	3.66519e-06	0.00243384
LOC100523123	keratin, type II cuticular Hb1	ENSSSCG00000022657	6.06373	66.8906	6.32291e-05	0.0182516
LOC100514765	V-set and immunoglobulin domain containing 8	ENSSSCG00000006399	5.71556	52.5479	2.5619e-05	0.0111921
HAPLN1	hyaluronan and proteoglycan link protein 1	ENSSSCG00000014137	5.56713	47.4102	6.44747e-07	0.000698907
TNN	tenascin N	ENSSSCG00000015507	5.53364	46.3223	2.93635e-07	0.000420598
ACAN	aggrecan	ENSSSCG00000001832	5.35967	41.0601	3.79509e-07	0.000450017
COL2A1	collagen type II alpha 1 chain	ENSSSCG00000025523	5.33337	40.3185	4.29985e-08	0.00011897
MMP13	matrix metallopeptidase 13	ENSSSCG00000014988	4.35816	20.5086	7.22299e-07	0.000705346
COL9A1	collagen type IX alpha 1 chain	ENSSSCG00000004274	4.34127	20.2699	0.000216271	0.0446175
EDIL3	EGF like repeats and discoidin domains 3	ENSSSCG00000026780	3.80268	13.9547	2.64335e-05	0.0112519
COMP	cartilage oligomeric matrix protein	ENSSSCG00000013916	3.16065	8.94233	0.000236361	0.0478515
RPP14	ribonuclease P/MRP subunit p14		2.62159	6.15428	4.22934e-05	0.0149386
PCK2	phosphoenolpyruvate carboxykinase 2, mitochondrial	ENSSSCG00000002009	2.54591	5.83978	2.35407e-05	0.0105622
PHGDH	phosphoglycerate dehydrogenase	ENSSSCG00000006717	2.5427	5.82677	2.41058e-06	0.001819
PSAT1	phosphoserine aminotransferase 1	ENSSSCG00000005287	1.76732	3.4042	2.25891e-07	0.000384458
ATF5	activating transcription factor 5	ENSSSCG00000003201	1.49859	2.82566	9.16317e-05	0.0243052
EXTL1	exostosin like glycosyltransferase 1	ENSSSCG00000029558	1.2493	2.37726	2.31587e-07	0.000384458
KRT80	keratin 80	ENSSSCG00000040636	1.07956	2.11339	0.000217699	0.0446175
ASNS	asparagine synthetase (glutamine-hydrolyzing)	ENSSSCG00000015340	1.06529	2.0926	1.59754e-05	0.00806633
SMCO1	single-pass membrane protein with coiled-coil domains 1	ENSSSCG00000031614	0.776869	1.71341	0.000124049	0.0298454
CARHSP1	calcium regulated heat stable protein 1	ENSSSCG00000026710	-0.743631	-1.67438	0.00018753	0.0409629
ARID5A	AT-rich interaction domain 5A	ENSSSCG00000008123	-1.13144	-2.19077	0.000103381	0.0260863
TJP2	tight junction protein 2	ENSSSCG00000005247	-1.17474	-2.25752	5.59153e-05	0.0175141
ITGB2	integrin subunit beta 2	ENSSSCG00000025133	-1.20778	-2.30981	0.000140941	0.0329545
MT-2B	metallothionein-2A	ENSSSCG00000030300	-1.31856	-2.49417	0.000105552	0.0261533
GADD45A	growth arrest and DNA damage inducible alpha	ENSSSCG00000037066	-1.34185	-2.53476	3.23512e-05	0.0124898
FBXO32	F-box protein 32	ENSSSCG00000005981	-1.3424	-2.53573	8.47653e-05	0.0234531
C2H11orf96	chromosome 2 C11orf96 homolog		-1.40076	-2.6404	8.81689e-05	0.023995
LIPG	lipase G, endothelial type	ENSSSCG00000004509	-1.47451	-2.7789	0.000196838	0.0413634
LOC100522201	histone H2AX		-1.51641	-2.86077	6.04828e-05	0.0179299
A2M	alpha-2-macroglobulin	ENSSSCG00000000660	-2.2104	-4.62804	3.34111e-05	0.0126059
C3	complement C3	ENSSSCG00000013551	-2.40058	-5.28016	6.73605e-07	0.000698907
DEFB1_2	defensin beta 1	ENSSSCG00000029990	-2.49578	-5.64034	4.32551e-05	0.0149599
FCGR1A	Fc fragment of IgG, high affinity Ia, receptor (CD64)	ENSSSCG00000006678	-2.6343	-6.20874	0.000107872	0.0263351
VTN	vitronectin	ENSSSCG00000027801	-3.06871	-8.39021	5.45428e-05	0.0174128
HP	haptoglobin	ENSSSCG00000002749	-3.13818	-8.80413	1.3223e-06	0.00115534
LOC102166944	metallothionein-1E-like		-3.58611	-12.0095	1.04677e-05	0.00579248
CRP_2	C-reactive protein, pentraxin-related	ENSSSCG00000006403	-3.99345	-15.9275	2.87234e-05	0.0119209
SERPINC1	serpin family C member 1	ENSSSCG00000015493	-4.14297	-17.6669	0.000150501	0.034701
CYP1A1	cytochrome P450 family 1 subfamily A member 1	ENSSSCG00000001906	-4.26019	-19.1622	3.18625e-05	0.0124898
CCL16	C-C motif chemokine ligand 16	ENSSSCG00000040940	-4.44298	-21.7506	0.000156929	0.0353376
CPS1	carbamoyl-phosphate synthase 1	ENSSSCG00000016159	-4.77323	-27.3455	0.000102199	0.0260863
HPX	hemopexin	ENSSSCG00000014626	-4.79113	-27.6868	6.07376e-06	0.0038781
ORM1	orosomucoid 1	ENSSSCG00000005488	-4.97877	-31.5325	1.83472e-05	0.0089583
MT1D	metallothionein-1E	ENSSSCG00000024911	-5.1513	-35.5381	4.08028e-05	0.0149386
FGB	fibrinogen beta chain	ENSSSCG00000008997	-5.3112	-39.7036	3.2179e-08	0.000106841
TAT	tyrosine aminotransferase	ENSSSCG00000002736	-5.32929	-40.2047	4.44197e-05	0.0150492
LOC100516587	factor VIII intron 22 protein	ENSSSCG00000040321	-5.39714	-42.1406	2.57617e-06	0.00185944
PAH	phenylalanine hydroxylase	ENSSSCG00000000856	-5.60407	-48.64	4.95707e-05	0.0162127
AMBP	alpha-1-microglobulin/bikunin precursor	ENSSSCG00000005485	-5.76472	-54.3693	1.48159e-06	0.0012298
APOB	apolipoprotein B	ENSSSCG00000008595	-5.85551	-57.9009	5.87739e-05	0.0177401
FGA	fibrinogen alpha chain	ENSSSCG00000008998	-6.31311	-79.5125	3.04028e-07	0.000420598
GC	GC vitamin D binding protein	ENSSSCG00000027609	-6.3482	-81.4701	4.98072e-05	0.0162127
FGG	fibrinogen gamma chain	ENSSSCG00000024314	-6.47428	-88.9105	4.40599e-09	3.65719e-05
LOC106504545	serpin A3-8	ENSSSCG00000002483	-6.48369	-89.4922	1.95965e-05	0.00929489
CD163L1	CD163 molecule-like 1	ENSSSCG00000034914	-6.69477	-103.592	6.98516e-06	0.00429484
APOC3	apolipoprotein C3	ENSSSCG00000015069	-6.76474	-108.74	1.29847e-07	0.00026945
CYP2E1	cytochrome P450 family 2 subfamily E member 1	ENSSSCG00000010780	-6.91013	-120.27	7.77505e-06	0.0044587
ALB	albumin	ENSSSCG00000008948	-7.16869	-143.877	1.08621e-12	1.80321e-08
APOH	apolipoprotein H	ENSSSCG00000040910	-7.42493	-171.841	2.72434e-06	0.00188445
AHSG	alpha 2-HS glycoprotein	ENSSSCG00000011799	-7.51474	-182.878	8.15682e-09	4.51371e-05
PLG	plasminogen	ENSSSCG00000004038	-7.54995	-187.396	0.00015752	0.0353376
GSTA1	glutathione S-transferase alpha 1	ENSSSCG00000002623	-7.56746	-189.685	0.000190548	0.0410817
LOC396685	serpin A3-8		-7.94575	-246.552	9.22372e-05	0.0243052
CYP3A22	cytochrome P450 family 3 subfamily A member 22	ENSSSCG00000023320	-8.08586	-271.697	5.81125e-05	0.0177401
HRG	histidine rich glycoprotein	ENSSSCG00000011801	-8.12845	-279.839	6.37669e-05	0.0182516
TTR	transthyretin	ENSSSCG00000023686	-8.61071	-390.914	2.07265e-05	0.00955779
1The pigs were fed a lysine-deficient diet (LDD) vs. a lysine-adequate diet (LAD) for 8 weeks (n = 6).
2The DEGs were revealed by RNA sequencing analysis.
