# Supplementary material for: RNA sequencing analysis revealed differentially expressed genes and their functional annotation in porcine longissimus dorsi muscle affected by dietary lysine restriction
Source: Front Vet Sci. 2023 Nov 8;10:1233292. doi: 10.3389/fvets.2023.1233292 (PMC10668494; doi:10.3389/fvets.2023.1233292)
Supplement: Supplementary file 2 [file Table_2.XLS]

## Sheet: Suppl Table S2
Supplementary Table S2. Functional annotation of the differentially expressed genes (DEGs) in the pig muscle, revealed by Gene Ontology (GO) analysis1
Gene Description (ID)	GO Type2	Functional Annotation
AT-rich interaction domain 5A (ARID5A)	BP	Negative regulation of transcription from RNA polymerase II promoter
	CC	Nucleus, nucleoplasm, nucleolus
	MF	Transcription regulatory region sequence-specific DNA binding, retinoid X receptor binding
C-C motif chemokine ligand 16 (CCL16)	BP	Inflammatory response, G-protein coupled receptor signaling pathway, positive regulation of GTPase activity, positive regulation of ERK1 and ERK2 cascade, cellular response to interferon-gamma, chemotaxis
	CC	Extracellular space
	MF	Chemokine activity, chemoattractant activity, CCR chemokine receptor binding
	KEGG	Cytokine-cytokine receptor interaction, Chemokine signaling pathway
CD163 molecule-like 1 (CD163L1)	CC	External side of plasma membrane, membrane, integral component of membrane
	MF	Scavenger receptor activity
EGF like repeats and discoidin domains 3 (EDIL3)	BP	Positive regulation of cell-substrate adhesion
	MF	Calcium ion binding
F-box protein 32 (FBXO32)	BP	Response to denervation involved in regulation of muscle adaptation, protein ubiquitination
	CC	Nucleus, nucleoplasm, cytoplasm, cytosol, SCF ubiquitin ligase complex
	KEGG	FoxO signaling pathway
Fc fragment of IgG, high affinity Ia, receptor (CD64)(FCGR1A)	BP	Positive regulation of type IIa hypersensitivity, positive regulation of type III hypersensitivity, receptor-mediated endocytosis, antigen processing and presentation of exogenous peptide antigen via MHC class I, positive regulation of phagocytosis
	CC	Integral component of plasma membrane, external side of plasma membrane
	MF	Transmembrane signaling receptor activity, IgG receptor activity, IgG binding
	KEGG	Phagosome, Osteoclast differentiation, Neutrophil extracellular trap formation, Hematopoietic cell lineage, Fc gamma R-mediated phagocytosis
GC vitamin D binding protein (GC)	BP	Vitamin D metabolic process,
	CC	Extracellular space, cytoplasm,
	MF	Actin binding, vitamin D binding, vitamin transmembrane transporter activity, calcidiol binding
S100 calcium binding protein A3 (S100A3)	CC	Golgi apparatus, cytosol, plasma membrane
	MF	Calcium ion binding, zinc ion binding, calcium-dependent protein binding
Activating transcription factor 5 (ATF5)	BP	Regulation of transcription from RNA polymerase II promoter, circadian rhythm, negative regulation of cell proliferation, multicellular organism growth, negative regulation of transcription
	CC	Nucleus, nucleoplasm, transcription factor complex, centrosome, cytosol
	MF	RNA polymerase II regulatory region sequence-specific DNA binding, transcriptional activator activity
Aggrecan (ACAN)	BP	Skeletal system development, cell adhesion, central nervous system development
	CC	Extracellular region, extracellular matrix
	MF	Calcium ion binding, hyaluronic acid binding, carbohydrate binding
Albumin (ALB)	BP	Cellular response to starvation, negative regulation of apoptotic process, maintenance of mitochondrion location
	CC	Extracellular space, cytoplasm, endoplasmic reticulum, Golgi apparatus, macromolecular complex, extracellular exosome
	MF	DNA binding, fatty acid binding, zinc ion binding, oxygen binding, pyridoxal phosphate binding, small molecule binding, identical protein binding, metal ion binding, chaperone binding
	KEGG	Thyroid hormone synthesis,
Alpha 2-HS glycoprotein (AHSG)	BP	Acute-phase response, negative regulation of endopeptidase activity, negative regulation of bone mineralization, regulation of inflammatory response, positive regulation of phagocytosis
	CC	Extracellular region, extracellular space, Golgi apparatus, extracellular matrix
	MF	Endopeptidase inhibitor activity, cysteine-type endopeptidase inhibitor activity
Alpha-1-microglobulin/bikunin precursor (AMBP)	BP	Negative regulation of endopeptidase activity, protein-chromophore linkage
	CC	Extracellular region, plasma membrane, cell surface
	MF	Serine-type endopeptidase inhibitor activity, heme binding, protein homodimerization activity
Alpha-2-macroglobulin (A2M)	BP	Negative regulation of complement activation, lectin pathway
	CC	Extracellular space
	MF	Protease binding, endopeptidase inhibitor activity, serine-type endopeptidase inhibitor activity, receptor binding, interleukin-8 binding, interleukin-1 binding, tumor necrosis factor binding, calcium-dependent protein binding
	KEGG	Complement and coagulation cascades
Apolipoprotein B (APOB)	BP	In utero embryonic development, triglyceride mobilization, spermatogenesis, nervous system development, cholesterol metabolic process, fertilization, positive regulation of gene expression, positive regulation of macrophage derived foam cell differentiation, positive regulation of cholesterol storage, triglyceride catabolic process, cholesterol transport, flagellated sperm motility, cholesterol e…
	CC	Extracellular space, cytosol, mature chylomicron, very-low-density lipoprotein particle, low-density lipoprotein particle, intermediate-density lipoprotein particle
	MF	Lipid transporter activity, phospholipid binding, heparin binding, lipase binding, low-density lipoprotein particle receptor binding
	KEGG	Fat digestion and absorption, Vitamin digestion and absorption, Cholesterol metabolism, Lipid and atherosclerosis
Apolipoprotein C3 (APOC3)	BP	Lipid transport, negative regulation of triglyceride catabolic process, cholesterol homeostasis, negative regulation of lipoprotein lipase activity
	CC	Extracellular region, very-low-density lipoprotein particle, intermediate-density lipoprotein particle
	MF	Phospholipid binding, lipase inhibitor activity, high-density lipoprotein particle receptor binding
	KEGG	PPAR signaling pathway, Cholesterol metabolism
Apolipoprotein H (APOH)	BP	Negative regulation of endothelial cell proliferation, triglyceride metabolic process, blood coagulation, negative regulation of endothelial cell migration, negative regulation of angiogenesis, negative regulation of blood coagulation, plasminogen activation, positive regulation of lipoprotein lipase activity, negative regulation of fibrinolysis
	CC	Extracellular region, cell surface, very-low-density lipoprotein particle, high-density lipoprotein particle
	MF	Phospholipid binding, heparin binding, identical protein binding, lipoprotein lipase activator activity
	KEGG	Cholesterol metabolism
Asparagine synthetase (glutamine-hydrolyzing) (ASNS)	BP	Asparagine biosynthetic process, glutamine metabolic process, cellular response to glucose starvation, negative regulation of apoptotic process, positive regulation of mitotic cell cycle, L-asparagine biosynthetic process
	CC	Cytosol
	MF	Asparagine synthase (glutamine-hydrolyzing) activity, ATP binding
	KEGG	Alanine, aspartate and glutamate metabolism, Metabolic pathways, Biosynthesis of amino acids
Calcium regulated heat stable protein 1 (CARHSP1)	BP	Regulation of mRNA stability
	CC	Cytoplasmic exosome (RNase complex), cytoplasm, cytosol, P granule
	MF	Nucleic acid binding, mRNA 3'-UTR binding
Carbamoyl-phosphate synthase 1 (CPS1)	BP	De novo pyrimidine nucleobase biosynthetic process, glutamine metabolic process, triglyceride catabolic process, response to lipopolysaccharide, nitric oxide metabolic process, homocysteine metabolic process, carbamoyl phosphate biosynthetic process
	CC	Nucleolus, mitochondrial nucleoid
	MF	Carbamoyl-phosphate synthase (ammonia) activity, carbamoyl-phosphate synthase (glutamine-hydrolyzing) activity, ATP binding, metal ion binding, modified amino acid binding,
	KEGG	Arginine biosynthesis, Alanine, aspartate and glutamate metabolism, Nitrogen metabolism, Metabolic pathways, Carbon metabolism, Biosynthesis of amino acids
Cartilage oligomeric matrix protein (COMP)	BP	Chondrocyte development, growth plate cartilage development, apoptotic process, response to unfolded protein, cell adhesion, protein secretion, multicellular organism aging, animal organ senescence, regulation of gene expression, vascular smooth muscle contraction, protein processing, collagen fibril organization, regulation of bone mineralization, BMP signaling pathway, multicellular organism gr…
	CC	extracellular region, extracellular space, macromolecular complex
	MF	protease binding, integrin binding, calcium ion binding, collagen binding, heparin binding, BMP binding, heparan sulfate proteoglycan binding
	KEGG	Phagosome, PI3K-Akt signaling pathway, Focal adhesion, ECM-receptor interaction
Collagen type II alpha 1 chain (COL2A1)	BP	Skeletal system development, cartilage condensation, tissue homeostasis, endochondral ossification, chondrocyte differentiation, proteoglycan metabolic process, central nervous system development, extracellular matrix organization, collagen fibril organization, notochord development, inner ear morphogenesis, palate development, limb bud formation, embryonic skeletal joint morphogenesis, negative …
	CC	Collagen trimer, collagen type II trimer, basement membrane, extracellular space, cytoplasm, extracellular matrix
	MF	Extracellular matrix structural constituent, MHC class II protein binding, identical protein binding, proteoglycan binding, metal ion binding, platelet-derived growth factor binding
	KEGG	PI3K-Akt signaling pathway, Focal adhesion, ECM-receptor interaction, Protein digestion and absorption
Collagen type IX alpha 1 chain (COL9A1)	CC	Collagen trimer, collagen type IX trimer
	KEGG	PI3K-Akt signaling pathway, Focal adhesion, ECM-receptor interaction, Protein digestion and absorption
Complement C3 (C3)	BP	Positive regulation of type IIa hypersensitivity, positive regulation of protein phosphorylation, positive regulation of activation of membrane attack complex, fatty acid metabolic process, inflammatory response, complement activation, complement activation, alternative pathway, complement activation, classical pathway, response to bacterium, positive regulation of vascular endothelial growth fac…
	CC	extracellular space, cell surface, macromolecular complex
	MF	endopeptidase inhibitor activity, protein binding, C5L2 anaphylatoxin chemotactic receptor binding
	KEGG	Neuroactive ligand-receptor interaction, Phagosome, Complement and coagulation cascades, Neutrophil extracellular trap formation, Alcoholic liver disease, Pertussis, Legionellosis, Leishmaniasis, Chagas disease, Staphylococcus aureus infection, Tuberculosis, Kaposi sarcoma-associated herpesvirus infection, Herpes simplex virus 1 infection, Coronavirus disease - COVID-19, Viral carcinogenesis, Sys…
Cytochrome P450 family 1 subfamily A member 1 (CYP1A1)	BP	lipid hydroxylation, fatty acid metabolic process, estrogen metabolic process, amine metabolic process, toxin metabolic process, response to toxic substance, drug metabolic process, retinol metabolic process, heterocycle metabolic process
	CC	Endoplasmic reticulum membrane, integral component of membrane, intracellular membrane-bounded organelle
	MF	Monooxygenase activity, iron ion binding, arachidonic acid monooxygenase activity, heme binding, aromatase activity, vitamin D 24-hydroxylase activity, estrogen 16-alpha-hydroxylase activity, estrogen 2-hydroxylase activity
	KEGG	Steroid hormone biosynthesis, Tryptophan metabolism, Retinol metabolism, Metabolism of xenobiotics by cytochrome P450, Metabolic pathways, Ovarian steroidogenesis, Chemical carcinogenesis - DNA adducts, Chemical carcinogenesis - receptor activation, Chemical carcinogenesis - reactive oxygen species, Lipid and atherosclerosis
Cytochrome P450 family 2 subfamily E member 1 (CYP2E1)	BP	Lipid hydroxylation, organic acid metabolic process, fatty acid metabolic process, xenobiotic metabolic process, steroid metabolic process, monoterpenoid metabolic process, drug metabolic process, epoxygenase P450 pathway, exogenous drug catabolic process
	CC	Cytoplasm, mitochondrial inner membrane, endoplasmic reticulum membrane, integral component of membrane, intracellular membrane-bounded organelle
	MF	Monooxygenase activity, iron ion binding, arachidonic acid epoxygenase activity, steroid hydroxylase activity, oxidoreductase activity, acting on paired donors, with incorporation or reduction of molecular oxygen, oxidoreductase activity, acting on paired donors, with incorporation or reduction of molecular oxygen, reduced flavin or flavoprotein as one donor, and incorporation of one atom of oxyg…
	KEGG	Steroid hormone biosynthesis, Arachidonic acid metabolism, Linoleic acid metabolism, Metabolism of xenobiotics by cytochrome P450, Drug metabolism - cytochrome P450, Drug metabolism - other enzymes, Metabolic pathways, Non-alcoholic fatty liver disease, Alcoholic liver disease, Chemical carcinogenesis - DNA adducts, Chemical carcinogenesis - reactive oxygen species
Cytochrome P450 family 3 subfamily A member 22 (CYP3A22)	BP	Steroid metabolic process, oxidative demethylation
	CC	Integral component of membrane, intracellular membrane-bounded organelle
	MF	Iron ion binding, steroid hydroxylase activity, oxidoreductase activity, reduced flavin or flavoprotein as one donor, and incorporation of one atom of oxygen, heme binding
	KEGG	Steroid hormone biosynthesis, Linoleic acid metabolism, Retinol metabolism, Metabolic pathways, Chemical carcinogenesis - DNA adducts, Chemical carcinogenesis - receptor activation
Exostosin like glycosyltransferase 1 (EXTL1)	BP	Protein glycosylation
	CC	Endoplasmic reticulum membrane, Golgi apparatus, integral component of membrane
	MF	Acetylglucosaminyltransferase activity, glucuronosyltransferase activity, transferase activity, transferring glycosyl groups
	KEGG	Glycosaminoglycan biosynthesis - heparan sulfate / heparin, Metabolic pathways
Factor VIII intron 22 protein (LOC100516587)	BP	Vesicle cytoskeletal trafficking
	CC	Early endosome
Fibrinogen alpha chain (FGA)	BP	Adaptive immune response, blood coagulation, platelet activation, innate immune response, protein polymerization
	CC	Extracellular region, fibrinogen complex, cell cortex, synapse
	MF	Receptor binding
	KEGG	Complement and coagulation cascades, Platelet activation, Neutrophil extracellular trap formation
Fibrinogen beta chain (FGB)	BP	Adaptive immune response, cell-matrix adhesion, blood coagulation, platelet activation, plasminogen activation, positive regulation of heterotypic cell-cell adhesion, fibrinolysis, positive regulation of vasoconstriction, positive regulation of exocytosis, positive regulation of protein secretion, protein polymerization, response to calcium ion, positive regulation of ERK1 and ERK2 cascade, plate…
	CC	Extracellular region, fibrinogen complex, endoplasmic reticulum, cell cortex, external side of plasma membrane, platelet alpha granule, synapse
	MF	Receptor binding, structural molecule activity, cell adhesion molecule binding, chaperone binding
	KEGG	Complement and coagulation cascades, Platelet activation, Neutrophil extracellular trap formation
Fibrinogen gamma chain (FGG)	BP	Cell-matrix adhesion, protein secretion, platelet activation, plasminogen activation, positive regulation of heterotypic cell-cell adhesion, fibrinolysis, positive regulation of vasoconstriction, positive regulation of exocytosis, positive regulation of protein secretion, protein polymerization, response to calcium ion, positive regulation of ERK1 and ERK2 cascade, platelet aggregation, blood coa…
	CC	Fibrinogen complex, extracellular space, external side of plasma membrane, platelet alpha granule
	MF	Receptor binding, structural molecule activity, metal ion binding, cell adhesion molecule binding
	KEGG	Complement and coagulation cascades, Platelet activation, Neutrophil extracellular trap formation
Glutathione S-transferase alpha 1 (GSTA1)	BP	Glutathione metabolic process, xenobiotic metabolic process
	CC	Cytosol
	MF	Glutathione transferase activity
	KEGG	Glutathione metabolism, Metabolism of xenobiotics by cytochrome P450, Drug metabolism - cytochrome P450, Drug metabolism - other enzymes, Metabolic pathways, Platinum drug resistance, Pathways in cancer, Chemical carcinogenesis - DNA adducts, Chemical carcinogenesis - receptor activation, Chemical carcinogenesis - reactive oxygen species, Hepatocellular carcinoma, Fluid shear stress and atheroscl…
Growth arrest and DNA damage inducible alpha (GADD45A)	BP	Negative regulation of transcription from RNA polymerase II promoter, activation of MAPKKK activity, negative regulation of peptidyl-serine phosphorylation of STAT protein, signal transduction in response to DNA damage, positive regulation of apoptotic process, negative regulation of blood vessel endothelial cell migration, positive regulation of JNK cascade, regulation of cell cycle, cellular re…
	CC	Nucleus, cytoplasm, nuclear speck
	MF	Kinase binding, protein homodimerization activity, protein heterodimerization activity, protein N-terminus binding
	KEGG	MAPK signaling pathway, NF-ĸB signaling pathway, FoxO signaling pathway, Cell cycle, p53 signaling pathway, Apoptosis, Cellular senescence, Epstein-barr virus infection, Pathways in cancer, Transcriptional misregulation in cancer, Colorectal cancer
Haptoglobin (HP)	BP	Acute inflammatory response, acute-phase response, Notch signaling pathway, positive regulation of cell death, zymogen activation, defense response to bacterium
	CC	extracellular region, extracellular space, blood microparticle
	MF	serine-type endopeptidase activity, antioxidant activity, hemoglobin binding
Hemopexin (HPX)	BP	Positive regulation of immunoglobulin production, positive regulation of humoral immune response mediated by circulating immunoglobulin, cellular iron ion homeostasis, metabolic process, heme transport, hemoglobin metabolic process, heme metabolic process, positive regulation of tyrosine phosphorylation of STAT protein, positive regulation of interferon-gamma-mediated signaling pathway
	CC	Extracellular region, extracellular space
	MF	Hyalurononglucosaminidase activity, heme transporter activity, metal ion binding
Histidine rich glycoprotein (HRG)	BP	Positive regulation of immune response to tumor cell, negative regulation of cell proliferation, regulation of gene expression, regulation of platelet activation, negative regulation of lamellipodium assembly, negative regulation of endopeptidase activity, heme transport, negative regulation of angiogenesis, platelet activation, negative regulation of cell growth, regulation of actin cytoskeleton…
	CC	Extracellular region, cell surface, endolysosome,
	MF	Endopeptidase inhibitor activity, serine-type endopeptidase inhibitor activity, cysteine-type endopeptidase inhibitor activity, receptor binding, heparin binding, zinc ion binding, immunoglobulin binding, heme binding, heparan sulfate proteoglycan binding
Histone H2AX (LOC100522201)	KEGG	Necroptosis, Neutrophil extracellular trap formation, Alcoholism, Systemic lupus erythematosus
Hyaluronan and proteoglycan link protein 1 (HAPLN1)	BP	Skeletal system development, cell adhesion, central nervous system development
	CC	Extracellular region, extracellular matrix, synapse
	MF	Hyaluronic acid binding
Integrin binding sialoprotein (IBSP)	BP	Ossification, cell adhesion, extracellular matrix organization, bone mineralization, biomineral tissue development, positive regulation of cell adhesion, cellular response to growth factor stimulus
	CC	Extracellular region, extracellular space, vesicle
	MF	Integrin binding
	KEGG	PI3K-Akt signaling pathway, Focal adhesion, ECM-receptor interaction
Integrin subunit beta 2 (ITGB2)	BP	Phagocytosis, cell-matrix adhesion, integrin-mediated signaling pathway, cell migration, receptor internalization, cell adhesion mediated by integrin, positive regulation of phagocytosis, cellular response to low-density lipoprotein particle stimulus, positive regulation of leukocyte adhesion to vascular endothelial cell
	CC	Focal adhesion, integrin complex, membrane
	MF	Beta-amyloid binding, integrin binding, signaling receptor activity, metal ion binding
	KEGG	Rap1 signaling pathway, Phagosome, Hippo signaling pathway, Cell adhesion molecules, Complement and coagulation cascades, Neutrophil extracellular trap formation, Natural killer cell mediated cytotoxicity, Leukocyte transendothelial migration, Regulation of actin cytoskeleton, Pertussis, Legionellosis, Leishmaniasis, Malaria, Amoebiasis, Staphylococcus aureus infection, Tuberculosis, Human T-cell…
Keratin 25 (KRT25)	BP	Aging, hair follicle morphogenesis, intermediate filament organization
	CC	Intermediate filament
	MF	Structural molecule activity, protein heterodimerization activity
	KEGG	Estrogen signaling pathway, Staphylococcus aureus infection
Keratin 27 (KRT27)	BP	Hair follicle morphogenesis
	CC	Intermediate filament
	MF	Structural molecule activity
	KEGG	Estrogen signaling pathway, Staphylococcus aureus infection
Keratin 31 (KRT31)	CC	Intermediate filament
	MF	Structural molecule activity
	KEGG	Estrogen signaling pathway, Staphylococcus aureus infection
Keratin 33A (KRT33A)	CC	Intermediate filament
	MF	Structural molecule activity,
	KEGG	Estrogen signaling pathway, Staphylococcus aureus infection
Keratin 74 (KRT74)	BP	Intermediate filament cytoskeleton organization
	CC	Cytoplasm, keratin filament
	MF	Keratin filament binding
Keratin 80 (KRT80)	CC	Keratin filament
Keratin 82 (KRT82)	CC	Keratin filament
Keratin, type I cuticular Ha3-II (LOC100516036)	CC	Intermediate filament
	MF	Structural molecule activity
	KEGG	Estrogen signaling pathway, Staphylococcus aureus infection
Keratin, type II cuticular Hb1 (LOC100523123)	CC	Keratin filament
Keratin, type II cuticular Hb6 (LOC106507258)	CC	Keratin filament
Keratin, type II microfibrillar, component 7C (LOC100523670)	CC	Keratin filament
Keratin-associated protein 12-1-like (LOC106508044)	CC	Keratin filament
Lipase G, endothelial type (LIPG)	BP	Fatty acid biosynthetic process, positive regulation of high-density lipoprotein particle clearance, lipid catabolic process, triglyceride catabolic process, positive regulation of cholesterol transport, high-density lipoprotein particle remodeling, cholesterol homeostasis, reverse cholesterol transport, regulation of lipoprotein metabolic process, phospholipid homeostasis
	CC	Extracellular space, Golgi apparatus, plasma membrane, cell surface, chylomicron
	MF	Lipoprotein lipase activity, phospholipase activity, heparin binding, phosphatidylcholine 1-acylhydrolase activity, lipase activity, metal ion binding
	KEGG	Glycerolipid metabolism, Metabolic pathways, Cholesterol metabolism
Matrix metallopeptidase 13 (MMP13)	BP	Endochondral ossification, growth plate cartilage development, extracellular matrix disassembly, extracellular matrix organization, bone mineralization, collagen catabolic process, cellular protein metabolic process
	CC	Extracellular region, extracellular matrix
	MF	Metalloendopeptidase activity, calcium ion binding, collagen binding, zinc ion binding
	KEGG	IL-17 signaling pathway, Relaxin signaling pathway, Parathyroid hormone synthesis, secretion and action
Metallothionein-1E (MT1D)	BP	Cellular zinc ion homeostasis, detoxification of copper ion, negative regulation of growth, cellular response to cadmium ion, cellular response to copper ion, cellular response to zinc ion
	CC	Nucleus, cytoplasm
	MF	Zinc ion binding, metal ion binding
Metallothionein-1E-like (LOC102166944)	MF	Metal ion binding
Metallothionein-2A (MT-2B)	BP	Cellular zinc ion homeostasis, detoxification of copper ion, negative regulation of growth, cellular response to cadmium ion, cellular response to copper ion, cellular response to zinc ion
	CC	Nucleus, cytoplasm
	MF	Zinc ion binding, metal ion binding
	KEGG	Mineral absorption
Orosomucoid 1 (ORM1)	BP	Regulation of immune system process, acute-phase response
	CC	Extracellular space
Phenylalanine hydroxylase (PAH)	BP	L-phenylalanine catabolic process, tyrosine biosynthetic process, aromatic amino acid family metabolic process
	CC	Phenylalanine 4-monooxygenase activity, iron ion binding, oxidoreductase activity, acting on paired donors, with incorporation or reduction of molecular oxygen, reduced pteridine as one donor, and incorporation of one atom of oxygen
	KEGG	Phenylalanine metabolism, Phenylalanine, tyrosine and tryptophan biosynthesis, Folate biosynthesis, Metabolic pathways, Biosynthesis of amino acids
Phosphoenolpyruvate carboxykinase 2, mitochondrial (PCK2)	BP	Gluconeogenesis, propionate catabolic process, cellular response to insulin stimulus, response to lipid, response to starvation, glycerol biosynthetic process from pyruvate, hepatocyte differentiation, cellular response to glucose stimulus, cellular response to dexamethasone stimulus
	CC	Mitochondrion, cytosol
	MF	Phosphoenolpyruvate carboxykinase activity, phosphoenolpyruvate carboxykinase (GTP) activity, GTP binding, kinase activity, manganese ion binding, metal ion binding
	KEGG	Glycolysis / Gluconeogenesis, Citrate cycle (TCA cycle), Pyruvate metabolism, Metabolic pathways, PPAR signaling pathway, FoxO signaling pathway, PI3K-Akt signaling pathway, AMPK signaling pathway, Insulin signaling pathway, Adipocytokine signaling pathway, Glucagon signaling pathway, Insulin resistance, Proximal tubule bicarbonate reclamation
Phosphoglycerate dehydrogenase (PHGDH)	BP	Glutamine metabolic process, glycine metabolic process, L-serine biosynthetic process, threonine metabolic process, gamma-aminobutyric acid metabolic process, regulation of gene expression, taurine metabolic process, spinal cord development, glial cell development, neural tube development, neuron projection development, G1 to G0 transition
	MF	Phosphoglycerate dehydrogenase activity, oxidoreductase activity, acting on the CH-OH group of donors, NAD or NADP as acceptor, L-malate dehydrogenase activity, NAD binding
	KEGG	Glycine, serine and threonine metabolism, Cysteine and methionine metabolism, Metabolic pathways, Carbon metabolism, Biosynthesis of amino acids
Phosphoserine aminotransferase 1 (PSAT1)	BP	L-serine biosynthetic process
	CC	Cytoplasm, cytosol
	MF	O-phospho-L-serine:2-oxoglutarate aminotransferase activity, pyridoxal phosphate binding, identical protein binding
	KEGG	Glycine, serine and threonine metabolism, Cysteine and methionine metabolism, Vitamin B6 metabolism, Metabolic pathways, Carbon metabolism, Biosynthesis of amino acids, Biosynthesis of cofactors
Plasminogen (PLG)	BP	Blood coagulation, tissue regeneration, fibrinolysis, myoblast differentiation, muscle cell cellular homeostasis, tissue remodeling, trophoblast giant cell differentiation, labyrinthine layer blood vessel development, mononuclear cell migration
	CC	Extracellular region, extrinsic component of plasma membrane, Schaffer collateral - CA1 synapse
	MF	Serine-type endopeptidase activity, kinase binding
	KEGG	Neuroactive ligand-receptor interaction, Complement and coagulation cascades, Staphylococcus aureus infection, Influenza A
Serpin A3-8 (LOC106504545)	BP	Negative regulation of endopeptidase activity
	CC	Extracellular space
	MF	Serine-type endopeptidase inhibitor activity
Serpin A3-8 (LOC396685)	CC	Extracellular space
	MF	Serine-type endopeptidase inhibitor activity
Serpin family C member 1 (SERPINC1)	BP	Blood coagulation, negative regulation of endopeptidase activity, regulation of blood coagulation, intrinsic pathway
	CC	Extracellular space
	MF	Protease binding, serine-type endopeptidase inhibitor activity, heparin binding, identical protein binding
	KEGG	Complement and coagulation cascades,
Tenascin N (TNN)	BP	Osteoblast development, cell-matrix adhesion, axonogenesis, negative regulation of osteoblast proliferation, negative regulation of osteoblast differentiation, negative regulation of canonical Wnt signaling pathway involved in osteoblast differentiation
	CC	Extracellular space, cell surface, neuronal cell body, CA3 pyramidal cell dendrite, hippocampal mossy fiber expansion
	MF	Integrin binding, identical protein binding
	KEGG	PI3K-Akt signaling pathway, Focal adhesion, ECM-receptor interaction, MicroRNAs in cancer
Tight junction protein 2 (TJP2)	BP	Cell-cell junction organization, establishment of endothelial intestinal barrier, cell-cell adhesion, positive regulation of maintenance of permeability of blood-brain barrier
	CC	Plasma membrane, bicellular tight junction
	MF	Cell adhesion molecule binding
	KEGG	Tight junction
Transthyretin (TTR)	BP	Purine nucleobase metabolic process, signal transduction, retinol metabolic process, thyroid hormone transport
	CC	Extracellular region, extracellular space, integral component of membrane
	MF	Hormone activity, small molecule binding, thyroid hormone binding
	KEGG	Thyroid hormone synthesis
Tyrosine aminotransferase (TAT)	BP	2-oxoglutarate metabolic process, glutamate metabolic process, L-phenylalanine catabolic process, tyrosine catabolic process, biosynthetic process
	MF	L-tyrosine:2-oxoglutarate aminotransferase activity, pyridoxal phosphate binding, identical protein binding
	KEGG	Ubiquinone and other terpenoid-quinone biosynthesis, Cysteine and methionine metabolism, Tyrosine metabolism, Phenylalanine metabolism, Phenylalanine, tyrosine and tryptophan biosynthesis, Metabolic pathways
Vitronectin (VTN)	BP	Endocytosis, immune response, cell adhesion
	CC	Extracellular region, extracellular space
	MF	Scavenger receptor activity, extracellular matrix structural constituent, heparin binding, polysaccharide binding
	KEGG	PI3K-Akt signaling pathway, Focal adhesion, ECM-receptor interaction, Complement and coagulation cascades
1The pigs were fed a lysine restricted diet (vs. a control diet), and the functional annotation analysis was conducted by using the DAVID (Database for Annotation, Visualization, and Integrated Discovery) bioinformatics program.
2GO = Gene Ontology, MF = Molecular Functions, BP = Biological Processes, CC = Cellular Components, and KEGG = Kyoto Encyclopedia of Genes and Genomes pathways.
